# Supplementary material for: Educator’s role in preventing ageism
Source: PLoS One. 2024 Nov 4;19(11):e0313137. doi: 10.1371/journal.pone.0313137 (PMC11534200; doi:10.1371/journal.pone.0313137)
Supplement: S2 Fig — (ODS) [file pone.0313137.s002.ods]

## Sheet: Sheet1
1 Ageism is an important determinant of health.	2 Ageism manifests itself as a stereotype that reflects thinking about older people	3 Ageism manifests itself as a prejudice that reflects the perception of older people.	4 Ageism manifests itself as discrimination that reflects attitudes towards older people.	5 As the number of older people increases, discriminatory attitudes towards older people are reinforced.	6 Ageism is deceived.	7 Ageism is unconscious	8 Discrimination against older people is not a new phenomenon, but it has intensified in recent years	9 Ageism also exists in health and social institutions.	10 Ageism leads to inequality in health care.	11 Lack of knowledge.	12 Anxiety associated with aging.	13 Age of education participants.	14 Growing number of older people.	15 Personal underestimation of older people.	16 Social underestimation of older people.	17 Displacement of older people to the margins of society.	18 Communication with older people.	19 Knowledge of the needs of older people.	20 Understanding of the heterogeneity of the older population.	21 Understanding of the values of health professionals in relation to building a relationship with older people.	22 Approach towards older people.	23 Constructive collaboration of health professionals in relation to attitudes towards older people.	24 Knowledge and respect of roles in interprofessional collaboration.	25 Knowledge acquired through intergenerational collaboration.	26 Critical thinking in the context of ageism.	27 The training participants have prejudices (perceptions) about older people.	28 Training participants have discriminatory attitudes towards older people.	29 Training participants think stereotypically about older people.	30 The participants of the training have prejudices (perceptions) about working with older people.	31 Training participants have discriminatory attitudes about working with older people.	32 Training participants have stereotypical thinking about working with older people	33 My curricula are adapted to the aging population trend.	34 I adapt my curricula to the trends of the aging population.	35 I transfer examples of good practice from Slovenia and abroad into my teaching methods.	36 Participants in the training have the opportunity to gain practical experience with older people.	37 Training participants have the opportunity for intergenerational cooperation.	38 Training participants have the opportunity to reflect after contact (work) with older people.	39 How would you rate your knowledge of gerontology and working with older people?	40 What is your attitude towards working with older people?	41 Do you have practical experience of working with older people?	42 Assistant	43 Senior lecturer	44 Lecturer	45 Docent	46 Associate professor	47 Full professor	48 University teacher	49 Teacher	50 Teacher of practical lessons
5	5	5	5	4	5	5	4	5	4	5	5	4	4	5	5	5	5	5	5	5	5	5	5	5	5	3	3	4	4	3	4	4	4	4	5	5	5	4	5	1	0	0	1	0	0	0	0	0	1
1	4	4	4	2	2	4	2	2	2	1	1	1	1	4	1	1	1	1	1	1	2	3	2	2	1	1	1	1	1	1	1	3	1	5	3	2	2	5	5	1	0	0	0	0	1	0	0	0	0
4	4	4	4	3	3	4	3	4	3	4	4	4	4	3	4	4	4	4	4	4	4	4	4	4	4	4	3	3	3	3	3	4	4	4	3	4	3	4	4	1	0	0	0	0	0	0	0	1	0
5	4	4	3	2	4	2	4	5	5	4	3	4	5	5	5	4	5	5	5	5	5	4	4	4	3	2	3	3	3	3	4	5	5	5	5	5	5	5	5	1	0	0	0	0	0	1	0	0	0
1	5	5	5	1	2	4	4	4	4	4	3	2	2	4	4	2	4	4	4	4	4	4	4	4	4	2	2	2	2	2	2	3	3	4	4	4	4	4	4	1	0	1	0	0	0	0	0	0	0
5	4	4	4	4	3	3	5	5	4	4	3	4	4	5	5	4	4	5	5	5	5	4	4	4	4	3	3	3	4	4	4	5	5	5	5	5	5	4	5	1	0	0	0	1	0	0	0	0	0
4	4	4	3	3	3	4	4	4	4	3	2	2	3	4	4	4	4	4	4	4	4	4	4	4	4	3	3	3	3	3	3	3	3	3	3	3	3	3	3	1	0	0	0	0	0	0	1	0	0
1	5	5	5	5	5	3	5	5	5	4	4	4	4	4	4	4	5	5	5	5	5	5	5	5	5	3	3	3	3	3	3	3	3	3	3	3	3	4	4	1	0	0	0	0	0	0	0	0	1
4	3	-1	2	2	4	2	4	3	4	4	4	4	4	4	4	4	5	5	5	3	4	5	4	5	3	3	2	3	2	3	3	5	4	4	4	4	4	3	3	2	0	0	0	0	0	0	0	1	0
4	5	4	3	2	4	2	4	4	4	5	4	3	4	4	4	4	5	4	5	5	4	5	4	5	5	4	2	4	3	3	3	4	5	5	5	3	4	4	5	1	0	0	1	0	0	0	1	0	1
3	2	4	4	1	3	3	3	2	4	3	2	2	2	4	4	4	4	4	4	2	4	4	4	3	5	3	3	3	3	3	3	3	3	4	4	4	4	4	4	1	0	0	0	1	0	0	0	0	0
5	5	5	5	5	3	3	4	4	4	3	3	2	4	3	4	5	4	5	5	4	5	4	4	4	4	3	3	3	4	4	3	4	4	5	5	5	4	5	5	1	0	0	1	0	0	0	0	0	0
3	5	5	4	3	3	3	4	4	4	4	3	3	3	5	5	4	5	5	4	4	5	4	4	5	5	3	3	3	2	2	3	4	4	4	5	5	5	4	4	1	0	0	0	1	0	0	0	0	0
5	4	1	2	1	4	2	2	3	3	4	4	3	3	3	3	2	5	5	4	5	3	4	4	4	4	2	2	2	2	2	2	3	3	3	3	3	3	3	3	2	0	0	0	0	0	0	0	0	0
5	5	5	5	4	3	3	4	5	4	3	4	4	4	5	4	4	4	4	4	5	5	5	5	5	5	3	3	3	3	3	3	4	4	4	4	4	4	4	4	1	0	0	0	0	1	0	0	0	0
1	5	5	5	4	4	2	4	4	4	4	4	4	4	5	4	4	4	4	4	4	4	4	4	4	4	3	3	3	3	3	3	4	4	4	3	3	3	4	3	1	1	0	0	0	0	0	0	0	0
3	5	5	5	2	3	5	5	5	4	5	5	5	4	5	5	5	5	5	5	4	5	5	5	5	5	2	2	1	1	1	1	5	5	5	5	4	4	4	4	1	0	0	0	0	0	0	0	0	0
2	4	5	5	2	2	4	2	3	4	5	4	4	2	4	4	4	4	5	5	5	5	4	4	5	5	3	2	4	3	3	4	3	3	4	3	3	2	4	5	1	0	1	0	0	0	0	0	0	0
4	4	5	4	5	4	2	5	5	4	5	5	5	5	2	4	4	4	4	4	5	4	5	5	4	5	4	2	3	3	2	3	4	4	4	4	4	4	4	4	1	0	0	0	0	0	0	0	0	1
4	5	4	5	4	3	2	4	5	5	3	4	2	4	4	5	4	4	5	5	4	5	4	5	4	4	3	2	4	4	3	3	5	4	5	4	4	4	5	5	1	0	1	0	0	0	0	0	0	0
4	5	5	5	4	5	5	3	5	5	5	4	1	4	5	5	5	5	5	5	3	5	3	3	5	5	4	3	4	4	3	4	4	4	4	1	1	3	4	3	2	0	0	0	0	0	1	0	0	0
4	4	4	4	2	3	3	-1	5	5	4	3	-1	2	4	4	4	4	4	4	4	4	5	4	4	4	3	3	3	3	3	3	4	4	4	1	1	1	4	4	1	0	0	0	1	0	0	0	0	0
5	4	4	4	4	4	2	4	4	4	3	4	3	4	4	4	4	4	5	5	4	4	5	5	4	4	2	2	3	3	3	3	5	5	5	4	3	3	4	4	1	0	0	0	0	0	0	0	0	0
4	4	4	4	3	4	3	4	4	4	5	5	4	4	5	5	4	4	5	5	5	5	5	5	5	5	3	3	4	3	3	3	4	5	4	4	4	5	5	5	1	0	1	0	0	0	0	0	0	0
3	4	4	4	2	4	4	5	4	4	4	4	3	2	4	4	4	4	4	4	3	5	5	3	4	4	3	3	3	3	3	3	5	5	4	5	2	4	4	4	1	1	0	0	0	0	0	0	0	0
2	4	4	4	3	3	3	3	3	2	4	4	4	3	3	3	2	4	4	4	4	4	4	4	4	4	3	3	3	3	3	3	3	3	5	4	4	4	4	4	1	0	0	0	0	1	0	0	0	0
4	5	5	5	5	5	5	5	5	5	5	5	3	5	5	5	5	5	5	5	5	5	5	5	5	5	-1	-1	-1	-1	-1	-1	3	3	5	3	3	3	4	4	1	0	0	0	0	0	1	1	0	0
4	3	3	3	3	3	3	3	4	3	3	3	3	3	3	3	3	3	4	4	3	3	3	3	3	3	2	2	2	2	2	2	3	3	3	4	4	4	3	3	1	0	0	0	0	0	0	1	0	0
4	5	4	3	4	3	3	4	2	2	4	4	4	4	4	4	2	4	4	4	4	4	4	4	4	4	2	2	3	3	2	3	3	4	4	4	4	4	3	2	1	0	0	0	0	0	0	0	0	0
4	4	5	4	4	3	3	4	4	5	5	5	3	3	4	4	4	5	5	5	4	4	5	4	4	4	3	3	4	4	3	3	4	4	5	4	3	4	4	4	1	1	0	0	0	0	0	0	0	0
5	4	4	3	4	3	4	4	4	4	3	4	4	4	3	4	3	5	4	4	4	4	5	5	4	4	3	2	3	2	3	3	3	3	4	3	3	3	4	3	1	0	1	0	0	0	0	0	0	0
2	5	5	5	2	3	4	2	4	4	4	4	4	4	5	5	4	5	4	5	4	4	4	4	5	4	3	3	3	3	3	3	4	4	3	4	3	4	4	4	1	1	0	0	0	0	0	0	0	0
5	5	4	4	4	4	4	4	3	5	4	5	4	4	1	5	5	5	5	5	5	5	5	4	5	5	3	3	3	3	1	3	4	4	4	4	5	5	3	4	1	0	0	0	0	0	0	0	0	0
5	5	5	5	4	3	3	3	4	3	4	4	3	3	5	5	5	5	5	5	3	4	3	3	5	3	3	4	4	3	3	4	4	5	3	5	5	4	4	5	1	0	0	0	0	0	0	0	0	0
5	4	4	4	4	4	5	4	4	4	4	3	4	4	5	5	3	4	5	5	5	5	4	4	5	4	3	3	3	4	3	5	4	4	2	5	3	5	4	5	1	0	0	0	0	0	0	0	0	0
4	4	5	5	3	2	2	4	4	4	4	3	3	3	4	5	5	4	4	5	5	4	4	5	4	4	3	2	4	4	2	4	4	3	3	5	4	5	4	4	1	0	0	0	0	0	0	0	0	0
5	4	4	4	4	4	3	4	4	5	4	3	2	3	4	4	3	5	5	5	5	5	5	4	4	5	3	2	3	2	2	3	5	5	4	4	3	4	5	5	1	0	0	0	0	0	0	0	0	0
1	5	5	5	3	4	3	4	4	4	4	4	2	3	3	3	4	4	5	5	3	5	5	5	4	5	4	4	4	4	3	4	5	5	4	5	4	5	4	5	1	0	0	0	0	0	0	0	0	1
5	5	5	5	5	5	3	5	5	5	5	-1	3	5	5	5	5	5	5	5	5	5	5	5	5	5	3	-1	3	3	3	3	2	2	2	2	2	2	4	5	1	0	0	0	0	0	0	0	0	0
4	4	3	2	2	5	2	3	3	3	3	4	4	3	2	3	4	4	4	4	4	4	4	4	4	4	3	1	2	3	1	3	3	3	4	4	4	4	3	4	1	0	0	0	0	0	0	0	0	0
4	4	4	5	3	2	2	4	5	5	2	3	4	3	4	4	4	4	4	5	4	5	4	3	4	5	3	3	3	3	3	3	4	3	3	3	4	3	3	3	1	0	1	0	0	0	0	0	0	0
3	4	4	3	3	2	4	3	4	4	2	4	3	3	4	4	3	4	4	5	4	3	3	3	4	4	3	3	4	3	3	4	4	4	4	4	3	4	4	4	1	0	1	0	0	0	0	0	0	0
5	4	3	2	2	3	3	4	4	4	4	4	4	4	2	3	3	4	4	4	5	5	4	4	5	4	3	3	3	2	3	3	4	4	3	3	4	4	4	4	1	0	0	0	0	0	0	0	0	0
1	5	5	5	4	4	2	4	4	2	4	3	2	4	5	2	4	5	5	4	5	4	5	5	5	5	3	2	4	2	3	2	4	5	4	5	2	5	5	5	1	0	0	0	0	0	0	0	0	0
4	4	4	4	4	5	2	3	4	4	2	4	4	4	4	4	4	4	2	2	4	3	4	4	4	4	4	4	4	4	4	4	2	2	2	4	4	4	2	4	1	0	0	0	0	0	0	0	0	0
4	4	4	4	3	3	3	4	4	4	4	4	4	3	4	4	3	4	5	4	4	4	4	5	4	4	3	3	3	2	2	3	3	3	4	4	4	2	3	4	1	0	0	0	0	0	0	0	0	0
4	4	4	5	4	4	3	3	4	5	5	4	3	3	4	4	5	4	5	5	5	5	5	5	5	5	3	3	3	3	3	3	5	5	5	5	5	5	4	5	1	0	0	0	0	0	0	0	0	0
4	4	4	4	2	2	4	4	4	4	4	4	3	2	2	4	4	4	5	5	5	4	5	5	5	4	3	3	3	2	2	2	4	4	4	4	4	4	3	4	1	0	0	0	0	0	0	0	0	0
4	4	4	4	3	3	3	4	3	4	4	3	3	4	2	3	3	4	4	4	4	3	4	4	5	5	3	3	3	2	2	2	4	4	4	3	4	3	4	4	1	0	0	0	0	0	0	0	0	0
5	5	5	5	4	3	3	4	5	5	4	4	4	4	5	5	5	5	5	5	5	5	5	5	5	4	3	3	3	3	3	3	4	4	3	4	4	4	4	4	1	0	0	0	0	0	0	0	0	0
5	5	5	5	5	3	3	4	5	5	4	4	2	2	4	5	5	5	5	5	5	5	5	5	5	5	4	3	4	4	3	4	5	5	5	5	2	4	4	5	1	0	0	1	0	0	0	0	0	0
5	3	3	3	2	3	3	3	3	4	4	4	4	5	3	4	4	4	5	4	4	5	5	5	5	5	3	2	3	2	3	3	2	3	4	2	3	3	4	4	1	0	0	0	0	0	0	0	0	0
3	5	5	5	5	3	3	5	5	5	5	-1	4	3	5	5	5	5	5	5	5	5	5	5	5	5	3	3	3	3	3	3	5	5	3	5	5	5	4	5	1	0	0	0	0	0	0	0	0	0
4	4	3	3	3	4	3	2	4	4	4	4	4	4	4	4	3	4	4	4	4	4	4	4	4	4	3	3	3	3	3	3	4	4	3	4	4	4	3	4	1	0	0	0	0	0	0	0	0	0
4	5	4	5	4	3	3	4	5	5	5	4	5	5	5	4	5	5	5	5	5	5	5	5	5	5	2	2	4	3	1	1	5	5	5	5	4	5	5	5	1	0	0	0	0	0	0	0	0	0
4	-1	4	5	5	3	3	5	3	4	3	3	4	4	4	4	4	5	5	5	5	5	5	5	5	5	3	3	3	3	3	3	3	4	4	4	5	4	4	5	1	0	0	0	0	0	0	0	0	1
4	3	2	2	2	3	3	2	2	2	4	4	2	2	3	3	3	4	4	4	4	4	4	4	4	4	2	2	2	2	2	2	4	4	3	4	4	4	4	4	1	0	0	0	0	0	0	0	0	0
4	4	4	4	4	3	3	4	4	4	4	4	2	4	4	5	5	4	4	5	5	4	4	5	5	5	4	3	4	4	2	3	4	4	4	5	5	5	4	4	1	0	0	0	0	0	0	0	0	0
4	4	3	3	4	4	2	4	4	4	4	4	4	4	3	4	4	4	4	4	4	4	4	4	4	4	3	3	3	2	2	3	4	4	3	4	4	4	4	4	1	0	0	0	0	0	0	0	0	0
4	4	4	4	2	2	4	4	4	4	4	4	4	2	4	4	2	4	4	4	4	4	4	4	4	4	3	3	3	3	3	3	5	5	5	5	5	5	4	4	1	0	0	0	1	0	0	0	0	0
4	4	4	4	4	4	2	4	3	3	4	4	4	4	4	4	4	5	5	5	5	5	5	5	5	5	2	2	2	2	2	2	5	5	5	5	5	5	4	5	1	0	0	0	0	0	0	0	0	0
4	4	4	5	3	4	2	4	4	4	4	3	4	4	4	4	4	4	4	5	5	4	4	5	5	4	3	3	4	3	3	4	4	4	4	4	4	4	4	4	1	0	0	1	0	0	0	0	0	0
4	4	3	3	2	2	4	3	4	3	4	4	4	4	4	4	4	4	4	4	4	4	4	4	4	4	3	3	4	3	3	4	4	4	4	4	4	4	4	4	1	0	0	0	0	0	0	0	0	0
3	4	4	4	4	3	3	4	4	4	4	3	3	4	4	4	4	4	4	4	4	4	5	5	4	4	3	3	4	3	3	4	2	4	3	4	4	4	3	4	1	0	0	0	0	0	0	0	0	0
5	4	3	3	2	2	4	3	4	4	4	4	3	2	3	4	4	4	4	4	5	5	4	4	4	4	3	3	3	3	3	3	4	3	2	2	2	2	1	4	2	1	0	0	0	0	0	0	0	0
4	4	4	4	4	4	2	2	4	3	4	4	4	4	4	3	3	4	5	5	4	5	4	4	4	4	2	2	2	2	2	2	-1	-1	-1	-1	-1	-1	3	4	1	0	1	0	0	0	0	0	0	0
1	5	5	5	5	2	4	5	5	5	2	5	2	5	5	5	5	4	4	4	5	5	5	5	5	5	4	2	3	2	2	4	5	5	5	5	5	5	4	5	1	0	0	0	0	0	0	0	0	0
2	1	2	2	1	3	3	4	5	5	3	2	1	5	4	5	5	5	5	5	4	5	5	2	5	1	3	3	3	3	3	3	1	4	5	4	4	4	4	2	1	1	0	0	0	0	0	0	0	0
4	4	4	4	4	4	2	4	4	4	4	4	4	4	4	4	2	5	5	5	5	5	5	5	5	5	2	2	2	2	2	2	5	5	5	5	5	4	3	3	1	1	0	0	0	0	0	0	0	0
4	4	4	4	4	4	2	4	4	4	4	5	4	5	5	5	5	5	5	5	5	5	5	5	5	4	4	3	3	3	3	4	2	4	4	3	4	3	4	4	1	0	0	0	0	0	0	0	0	0
4	4	4	4	3	2	4	4	4	4	4	4	4	4	4	4	4	4	4	4	4	4	5	4	4	4	3	3	3	2	3	3	5	4	4	4	4	4	5	5	1	0	0	0	0	0	0	0	0	1
3	4	4	3	3	4	3	3	4	4	5	4	4	4	2	2	2	5	5	5	5	4	5	5	5	5	3	3	3	3	3	3	4	4	3	4	4	2	3	5	1	1	0	0	0	0	0	0	0	0
5	4	4	3	4	3	3	4	4	4	4	3	3	4	4	4	4	4	4	4	4	4	4	4	4	4	3	2	3	3	3	3	4	4	4	4	4	4	4	5	1	0	0	0	0	0	0	0	0	0
3	5	5	5	4	3	3	5	5	5	5	3	3	3	4	5	5	5	5	5	5	5	5	5	5	4	3	3	4	4	4	5	3	3	4	3	3	1	4	4	1	0	1	0	0	0	0	0	0	0
4	4	4	4	3	4	3	5	5	5	4	3	3	4	4	5	3	5	5	5	5	5	5	5	5	5	2	3	3	3	3	3	4	4	4	4	4	4	4	4	1	0	0	0	0	0	0	0	0	0
4	5	5	4	4	4	3	4	5	5	5	5	5	3	4	4	5	5	5	5	5	3	3	4	4	5	4	2	4	5	3	4	5	5	5	5	3	3	4	3	1	1	0	0	0	0	0	0	0	0
4	4	4	4	3	2	4	3	4	5	4	4	4	3	4	3	4	4	4	4	4	4	4	4	4	4	3	3	3	3	3	3	3	3	3	2	2	2	3	4	2	1	0	0	0	0	0	0	0	0
3	4	4	4	3	2	4	2	3	3	2	2	4	2	3	3	3	4	4	4	4	4	4	4	4	4	3	2	3	3	3	3	5	4	4	5	5	4	5	4	1	0	0	0	0	0	0	1	0	1
3	4	4	4	3	4	3	2	3	3	3	3	2	2	3	3	3	4	4	4	4	4	4	4	4	4	3	3	3	3	3	3	-1	-1	4	-1	-1	-1	3	4	1	0	0	0	1	0	0	0	0	0
4	4	4	4	3	3	3	4	4	3	4	3	2	4	4	4	4	4	4	4	4	4	4	4	4	4	3	3	3	3	3	3	5	5	4	4	3	3	4	4	1	0	0	0	0	0	0	0	0	0
4	5	5	5	3	2	4	3	5	5	5	2	3	2	5	5	5	5	5	5	5	5	5	5	5	5	4	4	4	4	3	5	5	5	5	5	3	5	5	5	1	0	0	0	1	0	0	0	0	0
1	5	5	5	5	4	2	4	4	4	3	2	4	4	3	4	4	4	4	4	4	4	4	4	4	4	3	3	3	3	3	3	5	5	4	5	4	5	4	4	1	1	0	1	0	0	0	0	0	0
4	4	4	4	2	4	2	2	4	5	5	2	3	2	5	5	5	5	5	5	5	5	5	1	5	5	3	2	4	3	2	4	4	4	4	5	5	3	4	3	1	1	0	0	0	0	0	0	0	1
5	5	5	5	5	3	3	4	4	3	4	4	4	4	3	3	3	5	5	4	4	4	4	4	4	4	3	3	3	3	3	3	4	4	4	3	4	5	3	4	1	1	0	0	0	0	0	0	0	0
5	5	3	2	5	5	1	5	5	4	4	4	1	4	1	4	5	5	5	5	4	5	5	4	5	5	3	3	3	3	3	3	4	4	4	4	3	4	2	1	2	0	0	0	0	0	0	1	0	0
3	4	4	4	4	3	3	2	4	4	5	4	2	4	4	4	4	4	5	4	4	5	5	5	5	5	3	3	3	3	3	3	4	4	4	4	4	4	4	4	1	0	0	0	0	0	0	0	0	0
3	5	5	4	2	3	3	3	3	4	4	3	4	3	4	4	4	4	4	4	4	5	4	4	4	3	3	3	4	4	4	4	4	4	5	5	5	4	4	4	1	0	0	0	0	0	0	0	1	0
4	2	2	2	2	4	2	4	3	2	4	4	4	4	4	4	4	4	4	4	4	4	4	4	4	4	3	3	3	3	3	3	5	5	5	5	5	5	4	5	1	0	0	1	0	0	0	0	1	0
[truncated: 2 more columns]
